# Supplementary material for: Can National Registries Contribute to Predict the Risk of Cancer? The Cancer Risk Assessment Model (CRAM)
Source: Cancers (Basel). 2022 Aug 6;14(15):3823. doi: 10.3390/cancers14153823 (PMC9367495; doi:10.3390/cancers14153823)
Supplement: Supplementary file 1 [file cancers-14-03823-s001.zip]

Archive with 1 entries (1 files):
- cancers-1825457-supplementary.pdf
